# Supplementary material for: Critical assessment of variant prioritization methods for rare disease diagnosis within the rare genomes project
Source: Hum Genomics. 2024 Apr 29;18:44. doi: 10.1186/s40246-024-00604-w (PMC11057178; doi:10.1186/s40246-024-00604-w)
Supplement: Supplementary file 1 — Additional file 1. Supplementary Information (Methodology of participating teams, Reanalysis of highly ranked variants by top performing teams in solved families, Supplemental Figures 1–2, and Supplemental References). [file 40246_2024_604_MOESM1_ESM.xlsx]

## Sheet: Table S1
Table S1. CAGI6 RGP challenge answer key for the 35 selected families in the training set
CAGI-6 RGP ID	PATERNAL ID	MATERNAL ID	RELATIONSHIP TO PROBAND	SEX	ANCESTRY	AFFECTED STATUS	HPO PRESENT	AGE OF ONSET	Gene-1	inheritance_description-1	Zygosity-1	Chrom-1	Pos-1	Ref-1	Alt-1	HGVSc-1	HGVSp-1	Transcript-1	Gene-2	inheritance_description-2	Zygosity-2	Chrom-2	Pos-2	Ref-2	Alt-2	HGVSc-2	HGVSp-2	Transcript-2
CAGI6_RGP_TRAIN_1_MOTHER			Mother	Female		Unaffected			MSTO1		Heterozygous	1	155612209	G	C	c.706G>C	p.Asp236His	ENST00000245564
CAGI6_RGP_TRAIN_1_FATHER			Father	Male		Unaffected			MSTO1		Heterozygous	1	155612073	C	G	c.651C>G	p.Phe217Leu	ENST00000245564
CAGI6_RGP_TRAIN_1_PROBAND			Self	Male	Non-Finnish European	Affected	HP:0012642 (Cerebellar agenesis)|HP:0005952 (Decreased pulmonary function)|HP:0002194 (Delayed gross motor development)|HP:0003236 (Elevated serum creatine kinase)|HP:0001263 (Global developmental delay)|HP:0008947 (Infantile muscular hypotonia)|HP:0003713 (Muscle fiber necrosis)|HP:0003198 (Myopathy)|HP:0002033 (Poor suck)|HP:0003701 (Proximal muscle weakness)|HP:0000360 (Tinnitus)	< 1 year	MSTO1	Autosomal recessive	Heterozygous	1	155612073	C	G	c.651C>G	p.Phe217Leu	ENST00000245564	MSTO1	Autosomal recessive	Heterozygous	1	155612209	G	C	c.706G>C	p.Asp236His	ENST00000245564
CAGI6_RGP_TRAIN_2_MOTHER			Mother	Female		Unaffected			NPC1		Heterozygous	18	23535687	A	G	c.3259T>C	p.Phe1087Leu	ENST00000269228
CAGI6_RGP_TRAIN_2_FATHER			Father	Male		Unaffected			NPC1		Heterozygous	18	23536811	G	A	c.3107C>T	p.Thr1036Met	ENST00000269228
CAGI6_RGP_TRAIN_2_PROBAND			Self	Female	Non-Finnish European	Affected	HP:0002194 (Delayed gross motor development)|HP:0002540 (Inability to walk)|HP:0010536 (Central sleep apnea)|HP:0002835 (Aspiration)|HP:0001744 (Splenomegaly)	1 year	NPC1	Autosomal recessive	Heterozygous	18	23535687	A	G	c.3259T>C	p.Phe1087Leu	ENST00000269228	NPC1	Autosomal recessive	Heterozygous	18	23536811	G	A	c.3107C>T	p.Thr1036Met	ENST00000269228
CAGI6_RGP_TRAIN_3_MOTHER			Mother	Female		Unaffected
CAGI6_RGP_TRAIN_3_FATHER			Father	Male		Unaffected
CAGI6_RGP_TRAIN_3_PROBAND			Self	Female	Non-Finnish European	Affected	HP:0002020 (Gastroesophageal reflux)|HP:0008738 (Partially duplicated kidney)|HP:0000010 (Recurrent urinary tract infections)|HP:0000218 (High palate)|HP:0000988 (Skin rash)|HP:0009747 (Lumbosacral hirsutism)|HP:0100814 (Blue nevus)|HP:0001773 (Short foot)|HP:0200055 (Small hand)|HP:0003128 (Lactic acidosis)|HP:0002046 (Heat intolerance)|HP:0001252 (Hypotonia)|HP:0001337 (Tremor)|HP:0012758 (Neur…	<1 year	KIF1A	De novo	Heterozygous	2	240783791	A	G	c.746T>C	p.Leu249Pro	ENST00000498729
CAGI6_RGP_TRAIN_4_PROBAND			Self	Female	Non-Finnish European	Affected	HP:0000510 (Rod-cone dystrophy)|HP:0000618 (Blindness)	5 years	CNGB1	Autosomal recessive	Homozygous	16	57901371	T	A	c.2957A>T	p.Asn986Ile	ENST00000251102
CAGI6_RGP_TRAIN_5_PROBAND			Self	Female	Non-Finnish European	Affected	HP:0012719 (Functional abnormality of the gastrointestinal tract)|HP:0002579 (Gastrointestinal dysmotility)|HP:0000364 (Hearing abnormality)|HP:0200042 (Skin ulcer)|HP:0000975 (Hyperhidrosis)|HP:0001761 (Pes cavus)|HP:0001780 (Abnormality of toe)|HP:0030237 (Hand muscle weakness)|HP:0003394 (Muscle spasm)|HP:0007021 (Pain insensitivity)|HP:0001260 (Dysarthria)|HP:0002357 (Dysphasia)|HP:0003457 (E…	12 years	SORD	Autosomal recessive	Homozygous	15	45069018	CG	C	c.757del	p.Ala253GlnfsTer27	ENST00000267814
CAGI6_RGP_TRAIN_6_MOTHER			Mother	Female		Unaffected
CAGI6_RGP_TRAIN_6_FATHER			Father	Male		Unaffected
CAGI6_RGP_TRAIN_6_PROBAND			Self	Female	Non-Finnish European	Affected	HP:0000717 (Autism)|HP:0002579 (Gastrointestinal dysmotility)|HP:0001263 (Global developmental delay)|HP:0000365 (Hearing impairment)|HP:0001250 (Seizure)|HP:0004322 (Short stature)|HP:0004755 (Supraventricular tachycardia)	<1 year	KMT2C	De novo	Heterozygous	7	152222037	GT	G	c.3462del	p.Val1156Ter	ENST00000262189
CAGI6_RGP_TRAIN_7_MOTHER			Mother	Female		Unaffected
CAGI6_RGP_TRAIN_7_FATHER			Father	Male		Unaffected
CAGI6_RGP_TRAIN_7_PROBAND			Self	Male	Non-Finnish European	Affected	HP:0000717 (Autism)|HP:0012385 (Camptodactyly)|HP:0002019 (Constipation)|HP:0009901 (Crumpled ear)|HP:0002020 (Gastroesophageal reflux)|HP:0001249 (Intellectual disability)|HP:0000369 (Low-set ears)|HP:0001252 (Hypotonia)|HP:0000505 (Visual impairment)	<1 year	PCGF2	De novo	Heterozygous	17	38739601	G	A	c.194C>T	p.Pro65Leu	ENST00000616199
CAGI6_RGP_TRAIN_8_MOTHER			Mother	Female		Unaffected			UBA5		Heterozygous	3	132675248	G	C	c.813G>C	p.Lys271Asn	ENST00000356232
CAGI6_RGP_TRAIN_8_FATHER			Father	Male		Unaffected			UBA5		Heterozygous	3	132675903	G	A	c.1111G>A	p.Ala371Thr	ENST00000356232
CAGI6_RGP_TRAIN_8_PROBAND			Self	Male	Non-Finnish European	Affected	HP:0000193 (Bifid uvula)|HP:0100704 (Cerebral visual impairment)|HP:0012332 (Abnormal autonomic nervous system physiology)|HP:0011968 (Feeding difficulties)|HP:0001263 (Global developmental delay)|HP:0012469 (Infantile spasms)|HP:0005484 (Secondary microcephaly)|HP:0001250 (Seizure)	<1 year	UBA5	Autosomal recessive	Heterozygous	3	132675903	G	A	c.1111G>A	p.Ala371Thr	ENST00000356232	UBA5	Autosomal recessive	Heterozygous	3	132675248	G	C	c.813G>C	p.Lys271Asn	ENST00000356232
CAGI6_RGP_TRAIN_9_MOTHER			Mother	Female		Unaffected
CAGI6_RGP_TRAIN_9_FATHER			Father	Male		Unaffected
CAGI6_RGP_TRAIN_9_PROBAND			Self	Female	Non-Finnish European	Affected	HP:0001344 (Absent speech)|HP:0010536 (Central sleep apnea)|HP:0010862 (Delayed fine motor development)|HP:0002194 (Delayed gross motor development)|HP:0001508 (Failure to thrive)|HP:0002540 (Inability to walk)|HP:0001252 (Hypotonia)	<1 year	MECP2	De novo	Heterozygous	X	154031020	G	A	c.844C>T	p.Arg282Ter	ENST00000453960
CAGI6_RGP_TRAIN_10_MOTHER			Mother	Female		Unaffected
CAGI6_RGP_TRAIN_10_FATHER			Father	Male		Unaffected
CAGI6_RGP_TRAIN_10_PROBAND			Self	Female	Non-Finnish European	Affected	HP:0002028 (Chronic diarrhea)|HP:0002020 (Gastroesophageal reflux)|HP:0001508 (Failure to thrive)|HP:0001263 (Global developmental delay)|HP:0001376 (Limitation of joint mobility)|HP:0000473 (Torticollis)	<1 year	SMAD4	De novo	Heterozygous	18	51078294	C	T	c.1486C>T	p.Arg496Cys	ENST00000342988
CAGI6_RGP_TRAIN_11_MOTHER			Mother	Female		Unaffected
CAGI6_RGP_TRAIN_11_FATHER			Father	Male		Unaffected
CAGI6_RGP_TRAIN_11_PROBAND			Self	Male	Ashkenazi Jewish	Affected	HP:0000565 (Esotropia)|HP:0002020 (Gastroesophageal reflux)|HP:0001263 (Global developmental delay)|HP:0001252 (Hypotonia)|HP:0001513 (Obesity)	<1 year	FBXO11	De novo	Heterozygous	2	47808215	GAC	G	c.2685_2686del	p.Ser896Ter	ENST00000403359
CAGI6_RGP_TRAIN_12_MOTHER			Mother	Female		Unaffected
CAGI6_RGP_TRAIN_12_FATHER			Father	Male		Unaffected
CAGI6_RGP_TRAIN_12_PROBAND			Self	Female	Non-Finnish European	Affected	HP:0001344 (Absent speech)|HP:0011451 (Primary microcephaly)|HP:0100704 (Cerebral visual impairment)|HP:0001263 (Global developmental delay)|HP:0005692 (Joint hyperflexibility)|HP:0001382 (Joint hypermobility)|HP:0001252 (Hypotonia)|HP:0011147 (Typical absence seizure)	<1 year	HNRNPH2	De novo	Heterozygous	X	101412604	C	T	c.616C>T	p.Arg206Trp	ENST00000316594
CAGI6_RGP_TRAIN_13_MOTHER			Mother	Female		Unaffected
CAGI6_RGP_TRAIN_13_FATHER			Father	Male		Unaffected
CAGI6_RGP_TRAIN_13_PROBAND			Self	Male	Non-Finnish European	Affected	HP:0000098 (Tall stature)|HP:0001252 (Hypotonia)|HP:0007018 (Attention deficit hyperactivity disorder)|HP:0000717 (Autism)|HP:0000708 (Behavioral abnormality)|HP:0100543 (Cognitive impairment)|HP:0001263 (Global developmental delay)|HP:0002003 (Large forehead)	<1 year	NSD1	De novo	Heterozygous	5	177267613	G	T	c.5198G>T	p.Cys1733Phe	ENST00000439151
CAGI6_RGP_TRAIN_14_MOTHER			Mother	Female		Unaffected
CAGI6_RGP_TRAIN_14_FATHER			Father	Male		Unaffected
CAGI6_RGP_TRAIN_14_PROBAND			Self	Female	Non-Finnish European	Affected	HP:0000717 (Autism)|HP:0000678 (Dental crowding)|HP:0002079 (Hypoplasia of the corpus callosum)|HP:0001249 (Intellectual disability)|HP:0009765 (Low hanging columella)|HP:0002119 (Ventriculomegaly)	<1 year	EP300	De novo	Heterozygous	22	41152220	CTG	C	c.3014_3015del	p.Cys1005Ter	ENST00000263253
CAGI6_RGP_TRAIN_15_MOTHER			Mother	Female		Unaffected
CAGI6_RGP_TRAIN_15_PROBAND			Self	Male	Non-Finnish European	Affected	HP:0000164 (Abnormality of the dentition)|HP:0001488 (Bilateral ptosis)|HP:0000414 (Bulbous nose)|HP:0005824 (Clinodactyly of the 2nd toe)|HP:0000286 (Epicanthus)|HP:0001263 (Global developmental delay)|HP:0000218 (High palate)|HP:0001007 (Hirsutism)|HP:0000316 (Hypertelorism)|HP:0007925 (Lacrimal duct aplasia)|HP:0000368 (Low-set, posteriorly rotated ears)|HP:0000252 (Microcephaly)|HP:0001212 (P…	<1 year	ARID1B	Not confirmed	Heterozygous	6	157200782	C	G	c.4188C>G	p.Tyr1396Ter	ENST00000647938
CAGI6_RGP_TRAIN_16_MOTHER			Mother	Female		Unaffected
CAGI6_RGP_TRAIN_16_FATHER			Father	Male		Unaffected
CAGI6_RGP_TRAIN_16_PROBAND			Self	Male	Unclassified	Affected	HP:0002750 (Delayed skeletal maturation)|HP:0002007 (Frontal bossing)|HP:0002342 (Intellectual disability, moderate)|HP:0000256 (Macrocephaly)|HP:0001270 (Motor delay)|HP:0001252 (Hypotonia)|HP:0000639 (Nystagmus)|HP:0002144 (Tethered cord)	<1 year	GNB1	De novo	Heterozygous	1	1806503	A	G	c.239T>C	p.Ile80Thr	ENST00000610897
CAGI6_RGP_TRAIN_17_MOTHER			Mother	Female		Unaffected
CAGI6_RGP_TRAIN_17_FATHER			Father	Male		Unaffected	HP:0007302 (Bipolar affective disorder)
CAGI6_RGP_TRAIN_17_PROBAND			Self	Female	Non-Finnish European	Affected	HP:0002540 (Inability to walk)|HP:0004794 (Malrotation of small bowel)|HP:0000252 (Microcephaly)|HP:0000076 (Vesicoureteral reflux)	<1 year	STXBP1	De novo	Heterozygous	9	127676671	T	C	c.1277T>C	p.Leu426Pro	ENST00000373302
CAGI6_RGP_TRAIN_18_MOTHER			Mother	Female		Unaffected
CAGI6_RGP_TRAIN_18_FATHER			Father	Male		Unaffected
CAGI6_RGP_TRAIN_18_PROBAND			Self	Male	African/African American	Affected	HP:0003388 (Easy fatigability)|HP:0011968 (Feeding difficulties)|HP:0001290 (Generalized hypotonia)|HP:0002123 (Generalized myoclonic seizure)|HP:0001263 (Global developmental delay)|HP:0000540 (Hypermetropia)|HP:0002540 (Inability to walk)|HP:0002370 (Poor coordination)	<1 year	KCNC1	De novo	Heterozygous	11	17772388	G	A	c.1294G>A	p.Val432Met	ENST00000265969
CAGI6_RGP_TRAIN_19_MOTHER			Mother	Female		Unaffected
CAGI6_RGP_TRAIN_19_FATHER			Father	Male		Unaffected
CAGI6_RGP_TRAIN_19_PROBAND			Self	Male	Unclassified	Affected	HP:0000750 (Delayed speech and language development)|HP:0001290 (Generalized hypotonia)|HP:0001263 (Global developmental delay)	<1 year	POLR2A	De novo	Heterozygous	17	7508291	C	T	c.3281C>T	p.Ser1094Phe	ENST00000674977.2
CAGI6_RGP_TRAIN_20_MOTHER			Mother	Female		Unaffected
CAGI6_RGP_TRAIN_20_FATHER			Father	Male		Unaffected
CAGI6_RGP_TRAIN_20_PROBAND			Self	Female	Non-Finnish European	Affected	HP:0000589 (Coloboma)|HP:0001263 (Global developmental delay)|HP:0000365 (Hearing impairment)|HP:0001562 (Oligohydramnios)|HP:0002650 (Scoliosis)|HP:0000076 (Vesicoureteral reflux)	<1 year	CHD7	De novo	Heterozygous	8	60856553	GC	G	c.7276del	p.Gln2426SerfsTer17	ENST00000423902
CAGI6_RGP_TRAIN_21_MOTHER			Mother	Female		Unaffected
CAGI6_RGP_TRAIN_21_FATHER			Father	Male		Unaffected
CAGI6_RGP_TRAIN_21_PROBAND			Self	Female	Non-Finnish European	Affected	HP:0100543 (Cognitive impairment)|HP:0001290 (Generalized hypotonia)|HP:0001263 (Global developmental delay)|HP:0005517 (T-cell lymphoma/leukemia)	<1 year	NAA10	De novo	Heterozygous	X	153934450	T	G	c.47A>C	p.His16Pro	ENST00000464845
CAGI6_RGP_TRAIN_22_MOTHER			Mother	Female		Unaffected
CAGI6_RGP_TRAIN_22_FATHER			Father	Male		Unaffected
CAGI6_RGP_TRAIN_22_PROBAND			Self	Male	Non-Finnish European	Affected	HP:0002020 (Gastroesophageal reflux)|HP:0100704 (Cerebral visual impairment)|HP:0001508 (Failure to thrive)|HP:0006895 (Lower limb hypertonia)|HP:0001385 (Hip dysplasia)|HP:0001252 (Hypotonia)|HP:0000938 (Osteopenia)|HP:0012448 (Delayed myelination)|HP:0001263 (Global developmental delay)|HP:0002870 (Obstructive sleep apnea)|HP:0001332 (Dystonia)	<1 year	ATP1A3	De novo	Heterozygous	19	41970476	A	T	c.2369T>A	p.Ile790Asn	ENST00000545399
CAGI6_RGP_TRAIN_23_MOTHER			Mother	Female		Unaffected
CAGI6_RGP_TRAIN_23_FATHER			Father	Male		Unaffected
CAGI6_RGP_TRAIN_23_PROBAND			Self	Female	Admixed American	Affected	HP:0012469 (Infantile spasms)|HP:0001250 (Seizure)	<1 year	CDKL5	De novo	Heterozygous	X	18628716	C	T	c.2842C>T	p.Arg948Ter	ENST00000623535
CAGI6_RGP_TRAIN_24_MOTHER			Mother	Female		Unaffected
CAGI6_RGP_TRAIN_24_FATHER			Father	Male		Unaffected
CAGI6_RGP_TRAIN_24_PROBAND			Self	Female	Non-Finnish European	Affected	HP:0001999 (Abnormal facial shape)|HP:0002500 (Abnormal cerebral white matter morphology)|HP:0000164 (Abnormality of the dentition)|HP:0001344 (Absent speech)|HP:0000717 (Autism)|HP:0002194 (Delayed gross motor development)|HP:0000565 (Esotropia)|HP:0001290 (Generalized hypotonia)|HP:0001263 (Global developmental delay)|HP:0001276 (Hypertonia)|HP:0000817 (Poor eye contact)|HP:0000217 (Xerostomia)	<1 year	CTNNB1	De novo	Heterozygous	3	41225731	CT	C	c.807del	p.Met271TrpfsTer5	ENST00000645320
CAGI6_RGP_TRAIN_25_MOTHER			Mother	Female		Unaffected			RLIM		Heterozygous	X	74592156	G	A	c.1159C>T	p.Arg387Cys	ENST00000332687
CAGI6_RGP_TRAIN_25_FATHER			Father	Male		Unaffected
CAGI6_RGP_TRAIN_25_PROBAND			Self	Male	Non-Finnish European	Affected	HP:0011024 (Abnormality of the gastrointestinal tract)|HP:0012332 (Abnormal autonomic nervous system physiology)|HP:0100543 (Cognitive impairment)|HP:0001508 (Failure to thrive)|HP:0001263 (Global developmental delay)|HP:0001252 (Hypotonia)|HP:0004396 (Poor appetite)|HP:0001250 (Seizure)|HP:0004322 (Short stature)	<1 year	RLIM	X-linked recessive	Hemizygous	X	74592156	G	A	c.1159C>T	p.Arg387Cys	ENST00000332687
CAGI6_RGP_TRAIN_26_MOTHER			Mother	Female		Unaffected			UBA5		Heterozygous	3	132675903	G	A	c.1111G>A	p.Ala371Thr	ENST00000356232
CAGI6_RGP_TRAIN_26_FATHER			Father	Male		Unaffected			UBA5		Heterozygous	3	132668887	G	GGA	c.367_368insGA	p.Ala123GlyfsTer4	ENST00000356232
CAGI6_RGP_TRAIN_26_PROBAND			Self	Male	Non-Finnish European	Affected	HP:0011968 (Feeding difficulties)|HP:0001263 (Global developmental delay)|HP:0012469 (Infantile spasms)|HP:0001250 (Seizure)	<1 year	UBA5	Autosomal recessive	Heterozygous	3	132668887	G	GGA	c.367_368insGA	p.Ala123GlyfsTer4	ENST00000356232	UBA5	Autosomal recessive	Heterozygous	3	132675903	G	A	c.1111G>A	p.Ala371Thr	ENST00000356232
CAGI6_RGP_TRAIN_27_MOTHER			Mother	Female		Unaffected			WFS1		Heterozygous	4	6301742	CTA	C	c.1949_1950del	p.Tyr650CysfsTer61	ENST00000226760
CAGI6_RGP_TRAIN_27_PROBAND			Self	Male	Non-Finnish European	Affected	HP:0000618 (Blindness)|HP:0000518 (Cataract)|HP:0002069 (Bilateral tonic-clonic seizure)|HP:0000365 (Hearing impairment)|HP:0000648 (Optic atrophy)|HP:0000024 (Prostatitis)|HP:0100651 (Type I diabetes mellitus)|HP:0000016 (Urinary retention)	4 years	WFS1	Autosomal recessive	Heterozygous	4	6301742	CTA	C	c.1949_1950del	p.Tyr650CysfsTer61	ENST00000226760	WFS1	Autosomal recessive	Heterozygous	4	6301415	G	A	c.1620G>A	p.Trp540Ter	ENST00000226760
CAGI6_RGP_TRAIN_28_MOTHER			Mother	Female		Unaffected
CAGI6_RGP_TRAIN_28_FATHER			Father	Male		Unaffected
CAGI6_RGP_TRAIN_28_PROBAND			Self	Female	Non-Finnish European	Affected	HP:0001875 (Neutropenia)	<1 year	SRP54	De novo	Heterozygous	14	35007368	AAAC	A	c.349_351del	p.Thr117del	ENST00000556994
CAGI6_RGP_TRAIN_29_MOTHER			Mother	Female		Unaffected
CAGI6_RGP_TRAIN_29_FATHER			Father	Male		Unaffected
CAGI6_RGP_TRAIN_29_PROBAND			Self	Male	Non-Finnish European	Affected	HP:0002110 (Bronchiectasis)|HP:0002721 (Immunodeficiency)|HP:0001882 (Leukopenia)|HP:0001888 (Lymphopenia)|HP:0002719 (Recurrent infections)	<1 year	MSN	De novo	Hemizygous	X	65731150	C	T	c.511C>T	p.Arg171Trp	ENST00000360270
CAGI6_RGP_TRAIN_30_PROBAND			Self	Female	Non-Finnish European	Affected	HP:0006785 (Limb-girdle muscular dystrophy)	14years	GMPPB	Not confirmed	Heterozygous	3	49722057	G	A	c.859C>T	p.Arg287Trp	ENST00000308375	GMPPB	Not confirmed	Heterozygous	3	49723648	C	G	c.79G>C	p.Asp27His	ENST00000308375
CAGI6_RGP_TRAIN_31_PROBAND			Sibling	Male	Admixed American	Affected	HP:0003236 (Elevated serum creatine kinase)|HP:0004303 (Abnormal muscle fiber morphology)|HP:0001324 (Muscle weakness)|HP:0009055 (Generalized limb muscle atrophy)	54 years	AGL	Autosomal recessive	Homozygous	1	99876555	TG	T	c.1384del	p.Val462Ter	ENST00000294724
CAGI6_RGP_TRAIN_32_MOTHER			Mother	Female		Unaffected
CAGI6_RGP_TRAIN_32_PROBAND			Self	Female	African/African American	Affected	HP:0002376 (Developmental regression)|HP:0001249 (Intellectual disability)|HP:0002059 (Cerebral atrophy)|HP:0001344 (Absent speech)	5 years	UBTF	Not confirmed	Heterozygous	17	44212851	C	T	c.628G>A	p.Glu210Lys	ENST00000302904
CAGI6_RGP_TRAIN_33_PROBAND			Self	Male	Non-Finnish European	Affected	HP:0003560 (Muscular dystrophy)|HP:0001324 (Muscle weakness)|HP:0002093 (Respiratory insufficiency)|HP:0009055 (Generalized limb muscle atrophy)	18 years	SELENON	Not confirmed	Heterozygous	1	25808786	GGAGGTGAGGACAGCTGGGGTGCGACGTGGGGCCCCTCC	G	c.746_747+36del		ENST00000361547	SELENON	Not confirmed	Heterozygous	1	25813890	G	A	c.1397G>A	p.Arg466Gln	ENST00000361547
CAGI6_RGP_TRAIN_34_PROBAND			Self	Male	Non-Finnish European	Affected	HP:0011675 (Arrhythmia)|HP:0001324 (Muscle weakness)|HP:0009055 (Generalized limb muscle atrophy)	27 years	DES	Not confirmed	Heterozygous	2	219421350	T	C	c.1034T>C	p.Leu345Pro	ENST00000373960
CAGI6_RGP_TRAIN_35_MOTHER			Mother	Female		Unaffected
CAGI6_RGP_TRAIN_35_FATHER			Father	Male		Unaffected
CAGI6_RGP_TRAIN_35_PROBAND			Self	Female	Non-Finnish European	Affected	HP:0100543 (Cognitive impairment)|HP:0001260 (Dysarthria)|HP:0001263 (Global developmental delay)|HP:0000821 (Hypothyroidism)|HP:0001252 (Hypotonia)|HP:0010865 (Oppositional defiant disorder)|HP:0002370 (Poor coordination)|HP:0001250 (Seizure)|HP:0000505 (Visual impairment)	2 years	WDR45	De novo	Heterozygous	X	49075573	G	A	c.697C>T	p.Arg233Ter	ENST00000376372

## Sheet: Table S2
Table S2. CAGI6 RGP challenge answer key for the 30 selected families in the test set
SOLVE CATEGORY	ACMG CRITERIA	CAGI-6 RGP ID	PATERNAL ID	MATERNAL ID	RELATIONSHIP TO PROBAND	SEX	ANCESTRY	AFFECTED STATUS	HPO PRESENT	AGE OF ONSET	Gene-1	inheritance_description-1	Zygosity-1	Chrom-1	Pos-1	Ref-1	Alt-1	HGVSc-1	HGVSp-1	Transcript-1	Gene-2	inheritance_description-2	Zygosity-2	Chrom-2	Pos-2	Ref-2	Alt-2	HGVSc-2	HGVSp-2	Transcript-2
		CAGI6_RGP_TEST_1_MOTHER			Mother	Female		Unaffected
		CAGI6_RGP_TEST_1_FATHER			Father	Male		Unaffected
Unsolved		CAGI6_RGP_TEST_1_PROBAND	CAGI6_RGP_TEST_1_FATHER	CAGI6_RGP_TEST_1_MOTHER	Self	Female	Non-Finnish European	Affected	HP:0012448 (Delayed myelination)|HP:0012469 (Infantile spasms)|HP:0000252 (Microcephaly)|HP:0001252 (Hypotonia)|HP:0000639 (Nystagmus)|HP:0000609 (Optic nerve hypoplasia)|HP:0001338 (Partial agenesis of the corpus callosum)	<1 year
Solved	ACMG/AMP Criteria LP: PM1, PM5_Supporting, PM2, PP4	CAGI6_RGP_TEST_2_PROBAND			Self	Female	Non-Finnish European	Affected	HP:0001738 (exocrine pancreatic insufficiency)|HP:0200035 (skin plaque)|HP:0001324 (muscle weakness)|HP:0005750 (contractures of the joints of the lower limbs)|HP:0002206 (pulmonary fibrosis)	8 years	FAM111B	Autosomal dominant	Heterozygous	11	59125977	G	C	c.1880G>C	p.Arg627Thr	ENST00000343597
		CAGI6_RGP_TEST_3_MOTHER			Mother	Female		Unaffected
		CAGI6_RGP_TEST_3_FATHER			Father	Male		Unaffected
Unsolved		CAGI6_RGP_TEST_3_PROBAND	CAGI6_RGP_TEST_3_FATHER	CAGI6_RGP_TEST_3_MOTHER	Self	Female	Non-Finnish European	Affected	HP:0100704 (Cerebral visual impairment)|HP:0001252 (Hypotonia)|HP:0000750 (Delayed speech and language development)|HP:0001263 (Global developmental delay)|HP:0001344 (Absent speech)	<1 year
		CAGI6_RGP_TEST_4_MOTHER			Mother	Female		Unaffected
		CAGI6_RGP_TEST_4_FATHER			Father	Male		Unaffected
Solved	ACMG/AMP Criteria LP: PS2, PM2, PP3	CAGI6_RGP_TEST_4_PROBAND	CAGI6_RGP_TEST_4_FATHER	CAGI6_RGP_TEST_4_MOTHER	Self	Male	Non-Finnish European	Affected	HP:0002066 (Gait ataxia)|HP:0001249 (Intellectual disability)|HP:0002465 (Poor speech)|HP:0001272 (Cerebellar atrophy)|HP:0002465 (poor speech)	2 years	NALCN	De novo	Heterozygous	13	101229500	C	A	c.1519G>T	p.Gly507Trp	ENST00000251127
		CAGI6_RGP_TEST_5_FATHER			Father	Male		Unaffected			PI4KA	Autosomal recessive (compound heterozygous)	Heterozygous	22	20799245	G	A	c.1852C>T	p.Arg618Ter	ENST00000255882
Solved	ACMG/AMP Criteria P: PVS1, PM2, PP1, PP3, PP4 (stop gained); ACMG/AMP Criteria LP: PP1, PP3, PP4, PM1_Supporting, PM2, PM3 (missense)	CAGI6_RGP_TEST_5_PROBAND	CAGI6_RGP_TEST_5_FATHER		Self	Male	Non-Finnish European	Affected	HP:0001252 (Hypotonia)|HP:0001257 (Spasticity)|HP:0000750 (Delayed speech and language development)|HP:0001263 (Global developmental delay)|HP:0002370 (Poor coordination)|HP:0006808 (Cerebral hypomyelination)|HP:0006989 (Dysplastic corpus callosum)	<1 year	PI4KA	Autosomal recessive (compound heterozygous)	Heterozygous	22	20799245	G	A	c.1852C>T	p.Arg618Ter	ENST00000255882	PI4KA	Autosomal recessive (compound heterozygous)	Heterozygous	22	20726493	C	T	c.4990G>A	p.Asp1664Asn	ENST00000255882
		CAGI6_RGP_TEST_6_FATHER			Father	Male		Unaffected
Solved	ACMG/AMP Criteria LP: PM2_Supporting, PP3, PS3_Supporting, PS4_Supporting, PS2_Moderate.	CAGI6_RGP_TEST_6_PROBAND	CAGI6_RGP_TEST_6_FATHER		Self	Female	Non-Finnish European	Affected	HP:0008619 (Bilateral sensorineural hearing impairment)|HP:0000618 (Blindness)|HP:0000556 (Retinal dystrophy)|HP:0001252 (Hypotonia)|HP:0002072 (Chorea)|HP:0012736 (Profound global developmental delay)|HP:0001249 (Intellectual disability)|HP:0001332 (Dystonia)	<1 year	KCND2	De novo	Heterozygous	7	120732994	C	G	c.1207C>G	p.Pro403Ala	ENST00000331113
		CAGI6_RGP_TEST_7_MOTHER			Mother	Female		Unaffected
		CAGI6_RGP_TEST_7_FATHER			Father	Male		Unaffected
Solved	ACMG/AMP Criteria P: PVS1, PS2_Moderate, PM2_Supporting	CAGI6_RGP_TEST_7_PROBAND	CAGI6_RGP_TEST_7_FATHER	CAGI6_RGP_TEST_7_MOTHER	Self	Female	Non-Finnish European	Affected	HP:0000316 (Hypertelorism)|HP:0001176 (Large hands)|HP:0001833 (Long foot)|HP:0001252 (Hypotonia)|HP:0001263 (Global developmental delay)	<1 year	EHMT1	De novo	Heterozygous	9	137743969	AG	A	c.1051del	p.Asp351ThrfsTer66	ENST00000460843
		CAGI6_RGP_TEST_8_MOTHER			Mother	Female		Unaffected
		CAGI6_RGP_TEST_8_FATHER			Father	Male		Unaffected
Unsolved		CAGI6_RGP_TEST_8_PROBAND	CAGI6_RGP_TEST_8_FATHER	CAGI6_RGP_TEST_8_MOTHER	Self	Male	Non-Finnish European	Affected	HP:0006934 (Congenital nystagmus)|HP:0001107 (Ocular albinism)|HP:0000504 (Abnormality of vision)	<1 year
		CAGI6_RGP_TEST_9_MOTHER			Mother	Female		Unaffected
		CAGI6_RGP_TEST_9_FATHER			Father	Male		Unaffected
Unsolved		CAGI6_RGP_TEST_9_PROBAND	CAGI6_RGP_TEST_9_FATHER	CAGI6_RGP_TEST_9_MOTHER	Self	Male	Ashkenazi Jewish	Affected	HP:0001344 (Absent speech)|HP:0100704 (Cerebral visual impairment)|HP:0001263 (Global developmental delay)|HP:0002540 (Inability to walk)|HP:0001250 (Seizure)	<1 year
		CAGI6_RGP_TEST_10_MOTHER			Mother	Female		Unaffected
		CAGI6_RGP_TEST_10_FATHER			Father	Male		Unaffected
Unsolved		CAGI6_RGP_TEST_10_PROBAND	CAGI6_RGP_TEST_10_FATHER	CAGI6_RGP_TEST_10_MOTHER	Self	Female	Non-Finnish European	Affected	HP:0002720 (Decreased circulating IgA level)|HP:0002579 (Gastrointestinal dysmotility)|HP:0000826 (Precocious puberty)|HP:0000486 (Strabismus)|HP:0001519 (Disproportionate tall stature)|HP:0001533 (Slender build)|HP:0001065 (Striae distensae)|HP:0001166 (Arachnodactyly)|HP:0001245 (Small thenar eminence)|HP:0010487 (Small hypothenar eminence)|HP:0001763 (Pes planus)|HP:0001765 (Hammertoe)|HP:0001…	<1 year
Solved	ACMG/AMP Criteria VUS: PM2, PP3_Moderate	CAGI6_RGP_TEST_11_PROBAND			Self	Female	Non-Finnish European	Affected	HP:0001324 (Muscle weakness)|HP:0006785 (Limb-girdle muscular dystrophy)|HP:0009073 (progressive proximal muscle weakness - hip girdle)|HP:0003327 (axial muscle weakness - progressive)	48 years	TPM2	Autosomal dominant	Heterozygous	9	35685677	T	A	c.344A>T	p.Glu115Val	ENST00000645482
		CAGI6_RGP_TEST_12_MOTHER			Mother	Female		Unaffected
		CAGI6_RGP_TEST_12_FATHER			Father	Male		Unaffected
Unsolved		CAGI6_RGP_TEST_12_PROBAND	CAGI6_RGP_TEST_12_FATHER	CAGI6_RGP_TEST_12_MOTHER	Self	Male	Non-Finnish European	Affected	HP:0000365 (Hearing impairment)|HP:0100704 (Cerebral visual impairment)|HP:0001290 (Generalized hypotonia)|HP:0000248 (Brachycephaly)|HP:0001263 (Global developmental delay)|HP:0100022 (Abnormality of movement)|HP:0008751 (Laryngeal cleft)|HP:0001601 (Laryngomalacia)|HP:0011968 (Feeding difficulties)	<1 year
		CAGI6_RGP_TEST_13_MOTHER			Mother	Female		Unaffected
		CAGI6_RGP_TEST_13_FATHER			Father	Male		Unaffected
Unsolved		CAGI6_RGP_TEST_13_PROBAND	CAGI6_RGP_TEST_13_FATHER	CAGI6_RGP_TEST_13_MOTHER	Self	Male	Non-Finnish European	Affected	HP:0008872 (Feeding difficulties in infancy)|HP:0000357 (Abnormal location of ears)|HP:0000316 (Hypertelorism)|HP:0004322 (Short stature)|HP:0001531 (Failure to thrive in infancy)|HP:0001999 (Abnormal facial shape)|HP:0000286 (Epicanthus)|HP:0000494 (Downslanted palpebral fissures)|HP:0001263 (Global developmental delay)|HP:0011304 (Broad thumb)	<1 year
		CAGI6_RGP_TEST_14_MOTHER			Mother	Female		Unaffected
		CAGI6_RGP_TEST_14_FATHER			Father	Male		Unaffected
Unsolved		CAGI6_RGP_TEST_14_PROBAND	CAGI6_RGP_TEST_14_FATHER	CAGI6_RGP_TEST_14_MOTHER	Self	Male	Non-Finnish European	Affected	HP:0002015 (Dysphagia)|HP:0000365 (Hearing impairment)|HP:0000556 (Retinal dystrophy)|HP:0000589 (Coloboma)|HP:0000011 (Neurogenic bladder)|HP:0004322 (Short stature)|HP:0001034 (Hypermelanotic macule)|HP:0001770 (Toe syndactyly)|HP:0002143 (Abnormality of the spinal cord)|HP:0025480 (Lipomyelomeningocele)|HP:0004719 (Hyperechogenic kidneys)	<1 year
		CAGI6_RGP_TEST_15_MOTHER			Mother	Female		Unaffected
		CAGI6_RGP_TEST_15_FATHER			Father	Male		Unaffected
Unsolved		CAGI6_RGP_TEST_15_PROBAND	CAGI6_RGP_TEST_15_FATHER	CAGI6_RGP_TEST_15_MOTHER	Self	Male	Non-Finnish European	Affected	HP:0001257 (Spasticity)|HP:0001272 (Cerebellar atrophy)|HP:0001263 (Global developmental delay)|HP:0001251 (Ataxia)|HP:0000486 (Strabismus)	<1 year
		CAGI6_RGP_TEST_16_MOTHER			Mother	Female		Unaffected
		CAGI6_RGP_TEST_16_FATHER			Father	Male		Unaffected
Solved	ACMG/AMP Criteria LP: PS2, PM2	CAGI6_RGP_TEST_16_PROBAND	CAGI6_RGP_TEST_16_FATHER	CAGI6_RGP_TEST_16_MOTHER	Self	Male	Non-Finnish European	Affected	HP:0001344 (Absent speech)|HP:0100543 (Cognitive impairment - severe)|HP:0001263 (Global developmental delay)|HP:0001250 (Seizure)|HP:0011098 (Speech apraxia)|HP:0002311 (ncoordination)|HP:0000717 (autism)|HP:0001252 (hypotonia)|HP:0002360 sleep disturbance)	1.5 years	DLG4	De novo	Heterozygous	17	7190808	AC	A	c.2203_2207delinsT	p.Val735TrpfsTer12	ENST00000648172
		CAGI6_RGP_TEST_17_MOTHER			Mother	Female		Unaffected
		CAGI6_RGP_TEST_17_FATHER			Father	Male		Unaffected
Unsolved		CAGI6_RGP_TEST_17_PROBAND	CAGI6_RGP_TEST_17_FATHER	CAGI6_RGP_TEST_17_MOTHER	Self	Male	Non-Finnish European	Affected	HP:0002509 (Limb hypertonia)|HP:0008936 (Muscular hypotonia of the trunk)|HP:0001257 (Spasticity)|HP:0001331 (Absent septum pellucidum)|HP:0001274 (Agenesis of corpus callosum)|HP:0002169 (Clonus)|HP:0002357 (Dysphasia)|HP:0001250 (Seizure)|HP:0002650 (Scoliosis)	<1 year
		CAGI6_RGP_TEST_18_MOTHER			Mother	Female		Unaffected
		CAGI6_RGP_TEST_18_FATHER			Father	Male		Unaffected
Unsolved		CAGI6_RGP_TEST_18_PROBAND	CAGI6_RGP_TEST_18_FATHER	CAGI6_RGP_TEST_18_MOTHER	Self	Female	Non-Finnish European	Affected	HP:0100704 (Cerebral visual impairment)|HP:0001290 (Generalized hypotonia)|HP:0001263 (Global developmental delay)|HP:0012469 (Infantile spasms)|HP:0001250 (Seizure)	<1 year
Unsolved		CAGI6_RGP_TEST_18_SIBLING	CAGI6_RGP_TEST_18_FATHER	CAGI6_RGP_TEST_18_MOTHER	Sibling	Female		Affected	HP:0012469 (Infantile spasms)	<1 year
		CAGI6_RGP_TEST_19_MOTHER			Mother	Female		Unaffected
		CAGI6_RGP_TEST_19_FATHER			Father	Male		Unaffected
Solved	ACMG/AMP Criteria LP: PS2, PM2	CAGI6_RGP_TEST_19_PROBAND	CAGI6_RGP_TEST_19_FATHER	CAGI6_RGP_TEST_19_MOTHER	Self	Female	Non-Finnish European	Affected	HP:0002019 (Constipation)|HP:0001263 (Global developmental delay)|HP:0000365 (Hearing impairment)|HP:0000540 (Hypermetropia)|HP:0002170 (Intracranial hemorrhage)|HP:0003265 (Neonatal hyperbilirubinemia)|HP:0002092 (Pulmonary arterial hypertension - neonatal onset - severe)|HP:0001141 (Severely reduced visual acuity)	<1 year	CLTC	De novo	Heterozygous	17	59664785	AG	A	c.1534del	p.Val512LeufsTer11	ENST00000621829
		CAGI6_RGP_TEST_20_MOTHER			Mother	Female		Unaffected
		CAGI6_RGP_TEST_20_FATHER			Father	Male		Unaffected
Unsolved		CAGI6_RGP_TEST_20_PROBAND	CAGI6_RGP_TEST_20_FATHER	CAGI6_RGP_TEST_20_MOTHER	Self	Male	Non-Finnish European	Affected	HP:0012469 (Infantile spasms)|HP:0001263 (Global developmental delay)| HP:0032794 (myoclonic seizure)|HP:0000717 (autism)	<1 year
		CAGI6_RGP_TEST_21_MOTHER			Mother	Female		Unaffected
		CAGI6_RGP_TEST_21_FATHER			Father	Male		Unaffected
Solved	ACMG/AMP Criteria LP: PS2, PM2_Supporting, PP4	CAGI6_RGP_TEST_21_PROBAND	CAGI6_RGP_TEST_21_FATHER	CAGI6_RGP_TEST_21_MOTHER	Self	Female	Unclassified	Affected	HP:0000077 (Abnormality of the kidney - unilateral polycystic kidney in utero)|HP:0001875 (Neutropenia - infantile onset - severe - resolved age 4 years)|HP:0000003 (Multicystic kidney dysplasia)	<1 year	BICC1	De novo	Heterozygous	10	58813842	T	C	c.2389T>C	p.Ser797Pro	ENST00000373886
		CAGI6_RGP_TEST_22_MOTHER			Mother	Female		Unaffected
Solved	ACMG/AMP Criteria P: PVS1, PM2, PP3	CAGI6_RGP_TEST_22_PROBAND		CAGI6_RGP_TEST_22_MOTHER	Self	Male	Non-Finnish European	Affected	HP:0011968 (Feeding difficulties)|HP:0002020 (Gastroesophageal reflux)|HP:0001290 (Generalized hypotonia)|HP:0002301 (Hemiplegia)|HP:0000540 (Hypermetropia)|HP:0001250 (Seizure)	<1 year	GRIN2A	Not confirmed	Heterozygous	16	9764502	C	T	c.3042G>A	p.Trp1014Ter	ENST00000396573
		CAGI6_RGP_TEST_23_MOTHER			Mother	Female		Unaffected
		CAGI6_RGP_TEST_23_FATHER			Father	Male		Unaffected
Solved	ACMG/AMP Criteria LP: PM2, PP3_Moderate, PS2	CAGI6_RGP_TEST_23_PROBAND	CAGI6_RGP_TEST_23_FATHER	CAGI6_RGP_TEST_23_MOTHER	Self	Male	Non-Finnish European	Affected	HP:0100704 (Cerebral visual impairment)|HP:0012448 (Delayed myelination)|HP:0001290 (Generalized hypotonia)|HP:0001263 (Global developmental delay)|HP:0032807 (neonatal seizure)|HP:0001344 (Absent speech)	<1 year	GNAI1	De novo	Heterozygous	7	80212805	G	C	c.810G>C	p.Lys270Asn	ENST00000649796
		CAGI6_RGP_TEST_24_MOTHER			Mother	Female		Unaffected
		CAGI6_RGP_TEST_24_FATHER			Father	Male		Unaffected
Solved	ACMG/AMP Criteria LP: PS2, PM2	CAGI6_RGP_TEST_24_PROBAND	CAGI6_RGP_TEST_24_FATHER	CAGI6_RGP_TEST_24_MOTHER	Self	Male	Non-Finnish European	Affected	HP:0000028 (Cryptorchidism)|HP:0001263 (Global developmental delay)|HP:0000047 (Hypospadias)|HP:0008751 (Laryngeal cleft)|HP:0006970 (Periventricular leukomalacia)|HP:0001622 (Premature birth)|HP:0000176 (Submucous cleft hard palate)	<1 year	KMT2D	De novo	Heterozygous	12	49054901	T	C	c.175A>G	p.Ser59Gly	ENST00000301067
		CAGI6_RGP_TEST_25_MOTHER			Mother	Female		Unaffected
		CAGI6_RGP_TEST_25_FATHER			Father	Male		Unaffected
Unsolved		CAGI6_RGP_TEST_25_PROBAND	CAGI6_RGP_TEST_25_FATHER	CAGI6_RGP_TEST_25_MOTHER	Self	Female	South Asian	Affected	HP:0000407 (Sensorineural hearing impairment)|HP:0001252 (Hypotonia)|HP:0001263 (Global developmental delay)|HP:0012469 (Infantile spasms)|HP:0000097 (Focal segmental glomerulosclerosis)	<1 year
		CAGI6_RGP_TEST_26_MOTHER			Mother	Female		Unaffected
		CAGI6_RGP_TEST_26_FATHER			Father	Male		Unaffected
Unsolved		CAGI6_RGP_TEST_26_PROBAND	CAGI6_RGP_TEST_26_FATHER	CAGI6_RGP_TEST_26_MOTHER	Self	Female	Non-Finnish European	Affected	HP:0001633 (Abnormal mitral valve morphology)|HP:0011968 (Feeding difficulties)|HP:0002566 (Intestinal malrotation)|HP:0000580 (Pigmentary retinopathy)|HP:0010296 (Ankyloglossia)|HP:0001290 (Generalized hypotonia)|HP:0100702 (Arachnoid cyst)|HP:0001263 (Global developmental delay)|HP:0002282 (Gray matter heterotopia)|HP:0012469 (Infantile spasms)|HP:0000347 (Micrognathia)	<1 year
		CAGI6_RGP_TEST_27_MOTHER			Mother	Female		Unaffected
		CAGI6_RGP_TEST_27_FATHER			Father	Male		Unaffected			TUBB8	Autosomal dominant	Heterozygous	10	47353	T	C	c.1039A>G	p.Asn347Asp	ENST00000568584	TUBB8	Autosomal dominant	Heterozygous	10	47359	G	A	c.1033C>T	p.Leu345Phe	ENST00000568584
Solved	ACMG/AMP Criteria VUS: PM2, PP4_Moderate	CAGI6_RGP_TEST_27_PROBAND	CAGI6_RGP_TEST_27_FATHER	CAGI6_RGP_TEST_27_MOTHER	Self	Female	Ashkenazi Jewish	Affected	HP:0008222 (Female infertility)	30 years	TUBB8	Autosomal dominant	Heterozygous	10	47353	T	C	c.1039A>G	p.Asn347Asp	ENST00000568584	TUBB8	Autosomal dominant	Heterozygous	10	47359	G	A	c.1033C>T	p.Leu345Phe	ENST00000568584
Solved	ACMG/AMP Criteria VUS: PM2, PP4_Moderate	CAGI6_RGP_TEST_27_SIBLING	CAGI6_RGP_TEST_27_FATHER	CAGI6_RGP_TEST_27_MOTHER	Sibling	Female		Affected	HP:0008222 (Female infertility)	28 years	TUBB8	Autosomal dominant	Heterozygous	10	47353	T	C	c.1039A>G	p.Asn347Asp	ENST00000568584	TUBB8	Autosomal dominant	Heterozygous	10	47359	G	A	c.1033C>T	p.Leu345Phe	ENST00000568584
		CAGI6_RGP_TEST_28_MOTHER			Mother	Female		Unaffected
		CAGI6_RGP_TEST_28_FATHER			Father	Male		Unaffected
Solved	ACMG/AMP Criteria P: PS2, PS3, PS4, PM1, PM2, PP1	CAGI6_RGP_TEST_28_PROBAND	CAGI6_RGP_TEST_28_FATHER	CAGI6_RGP_TEST_28_MOTHER	Self	Male	Non-Finnish European	Affected	HP:0000234 (Abnormality of the head)|HP:0001363 (Craniosynostosis)|HP:0008591 (Congenital conductive hearing impairment)|HP:0000520 (Proptosis)	<1 year	FGFR2	De novo	Heterozygous	10	121517378	C	T	c.758G>A	p.Cys253Tyr	ENST00000336553
		CAGI6_RGP_TEST_29_MOTHER			Mother	Female		Unaffected
		CAGI6_RGP_TEST_29_FATHER			Father	Male		Unaffected
Unsolved		CAGI6_RGP_TEST_29_PROBAND	CAGI6_RGP_TEST_29_FATHER	CAGI6_RGP_TEST_29_MOTHER	Self	Male	Non-Finnish European	Affected	HP:0002118 (Abnormality of the cerebral ventricles)|HP:0000062 (Ambiguous genitalia)|HP:0008517 (Aplasia/Hypoplasia of the sacrum)|HP:0001647 (Bicuspid aortic valve)|HP:0006528 (Chronic lung disease)|HP:0001680 (Coarctation of aorta)|HP:0100704 (Cerebral visual impairment)|HP:0001363 (Craniosynostosis)|HP:0008572 (External ear malformation)|HP:0011471 (Gastrostomy tube feeding in infancy)|HP:0000…	<1 year
		CAGI6_RGP_TEST_30_MOTHER			Mother	Female		Unaffected
		CAGI6_RGP_TEST_30_FATHER			Father	Male		Unaffected
Unsolved		CAGI6_RGP_TEST_30_PROBAND	CAGI6_RGP_TEST_30_FATHER	CAGI6_RGP_TEST_30_MOTHER	Self	Male	Non-Finnish European	Affected	HP:0000407 (Sensorineural hearing impairment)|HP:0009027 (Foot dorsiflexor weakness)|HP:0009055 (Generalized limb muscle atrophy)|HP:0002378 (Hand tremor)|HP:0001256 (Intellectual disability, mild)|HP:0001288 (Gait disturbance)	3 years

## Sheet: Table S3
Table S3. Returnable diagnoses and novel disease gene candidates in previously unsolved families in the test set
CANDIDATE CATEGORY	MODELS PRIORITIZING CANDIDATE	CAGI-RGP ID	PATERNAL ID	MATERNAL ID	RELATIONSHIP TO PROBAND	SEX	ANCESTRY	AFFECTED STATUS	HPO PRESENT	AGE OF ONSET	Gene-1	inheritance_description-1	Zygosity-1	Chrom-1	Pos-1	Ref-1	Alt-1	HGVSc-1	HGVSp-1	Transcript-1	Gene-2	inheritance_description-2	Zygosity-2	Chrom-2	Pos-2	Ref-2	Alt-2	HGVSc-2	HGVSp-2	Transcript-2
Returnable - validated by RNA-seq	Team 11 (enGenome, model 1, 2, and 4 at rank 1, model 3 at rank 2)	CAGI6_RGP_TEST_1_PROBAND	CAGI6_RGP_TEST_1_FATHER	CAGI6_RGP_TEST_1_MOTHER	Self	Female	Unknown	Affected	HP:0012448 (Delayed myelination)|HP:0012469 (Infantile spasms)|HP:0000252 (Microcephaly)|HP:0001252 (Hypotonia)|HP:0000639 (Nystagmus)|HP:0000609 (Optic nerve hypoplasia)|HP:0001338 (Partial agenesis of the corpus callosum)	<1 year	ASNS	Autosomal recessive (compound heterozygous)	Heterozygous	7	97858922	CT	C	c.706del	p.Arg236GlyfsTer8	ENST00000175506	ASNS	Autosomal recessive (compound heterozygous)	Heterozygous	7	97855147	CTAGTTT	C	c.1137+200_1137+205del		ENST00000175506
Returnable - validated by RNA-seq	Team 9 (Invitae Moon, model 1 at rank 1), Team 5 (Exomiser, model 1 and 2 at rank 1, model 3 at rank 2), and Team 11 (enGenome, model 2 and 4 at rank 1, model 1 and 3 at rank 2)	CAGI6_RGP_TEST_3_PROBAND	CAGI6_RGP_TEST_3_FATHER	CAGI6_RGP_TEST_3_MOTHER	Self	Female	White	Affected	HP:0100704 (Cerebral visual impairment)|HP:0001252 (Hypotonia)|HP:0000750 (Delayed speech and language development)|HP:0001263 (Global developmental delay)|HP:0001344 (Absent speech)	<1 year	TCF4	de novo	Heterozygous	18	55269828	C	A	c.1228+3G>T		ENST00000398339
Novel disease gene candidate	Team 9 (Invitae Moon, model 1 at rank 1)	CAGI6_RGP_TEST_26_PROBAND	CAGI6_RGP_TEST_26_FATHER	CAGI6_RGP_TEST_26_MOTHER	Self	Female	White	Affected	HP:0001633 (Abnormal mitral valve morphology)|HP:0011968 (Feeding difficulties)|HP:0002566 (Intestinal malrotation)|HP:0000580 (Pigmentary retinopathy)|HP:0010296 (Ankyloglossia)|HP:0001290 (Generalized hypotonia)|HP:0100702 (Arachnoid cyst)|HP:0001263 (Global developmental delay)|HP:0002282 (Gray matter heterotopia)|HP:0012469 (Infantile spasms)|HP:0000347 (Micrognathia)	<1 year	FRY	Autosomal recessive (compound heterozygous)	Heterozygous	13	32208926	G	A	c.4090G>A	p.Ala1364Thr	ENST00000380250	FRY	Autosomal recessive (compound heterozygous)	Heterozygous	13	32262378	C	T	c.7682C>T	p.Ser2561Leu	ENST00000542859
Novel disease gene candidate	Team 2 (AIBI, model 1-6 at rank 1), Team 5 (Exomiser, model 1 at rank 2), Team 12 (Lichtarge, model 1 at rank 3), Team 13 (model 1 at rank 6), Team 10 (model 1-2 at rank 21)	CAGI6_RGP_TEST_14_PROBAND	CAGI6_RGP_TEST_14_FATHER	CAGI6_RGP_TEST_14_MOTHER	Self	Male	White	Affected	HP:0002015 (Dysphagia)|HP:0000365 (Hearing impairment)|HP:0000556 (Retinal dystrophy)|HP:0000589 (Coloboma)|HP:0000011 (Neurogenic bladder)|HP:0004322 (Short stature)|HP:0001034 (Hypermelanotic macule)|HP:0001770 (Toe syndactyly)|HP:0002143 (Abnormality of the spinal cord)|HP:0025480 (Lipomyelomeningocele)|HP:0004719 (Hyperechogenic kidneys)	<1 year	KCNH8	de novo	Heterozygous	3	19451209	A	C	c.1630A>C	p.Lys544Gln	ENST00000328405
Novel disease gene candidate	Team 12 (Lichtarge, model 1 at rank 1, model 3 at rank 9, and model 2 at rank 10), Team 5 (Exomiser, model 1 at rank 3), Team 14 (TCS, model 1 at rank 5), Team 10 (model 1-2 at rank 14)	CAGI6_RGP_TEST_15_PROBAND	CAGI6_RGP_TEST_15_FATHER	CAGI6_RGP_TEST_15_MOTHER	Self	Male	White	Affected	HP:0001257 (Spasticity)|HP:0001272 (Cerebellar atrophy)|HP:0001263 (Global developmental delay)|HP:0001251 (Ataxia)|HP:0000486 (Strabismus)	<1 year	KLHL13	X-linked	Homozygous	X	117919682	G	A	c.418C>T	p.Leu140Phe	ENST00000469946
Novel disease gene candidate	Team 14 (TCS, model 1 at rank 3)	CAGI6_RGP_TEST_25_PROBAND	CAGI6_RGP_TEST_25_FATHER	CAGI6_RGP_TEST_25_MOTHER	Self	Female	South Asian	Affected	HP:0000407 (Sensorineural hearing impairment)|HP:0001252 (Hypotonia)|HP:0001263 (Global developmental delay)|HP:0012469 (Infantile spasms)|HP:0000097 (Focal segmental glomerulosclerosis)	<1 year	MRPL54	Autosomal recessive (compound heterozygous)	Heterozygous	19	3765336	G	A	c.284+5G>A		ENST00000330133	MRPL54	Autosomal recessive (compound heterozygous)	Heterozygous	19	3767358	C	T	c.382C>T	p.Arg128Cys	ENST00000330133
Novel disease gene candidate	Team 14 (TCS, model 3 at rank 3), Team 10 (model 1-2 at rank 7), Team 12 (Lichtarge, model 2 at rank 33, model 3 at rank 27)	CAGI6_RGP_TEST_18_PROBAND	CAGI6_RGP_TEST_18_FATHER	CAGI6_RGP_TEST_18_MOTHER	Self	Female	White	Affected	HP:0100704 (Cerebral visual impairment)|HP:0001290 (Generalized hypotonia)|HP:0001263 (Global developmental delay)|HP:0012469 (Infantile spasms)|HP:0001250 (Seizure)	<1 year	THAP12	Autosomal recessive (compound heterozygous)	Heterozygous	11	76352321	G	T	c.829C>A	p.Pro277Thr	ENST00000260045	THAP12	Autosomal recessive (compound heterozygous)	Heterozygous	11	76360961	CT	C	c.312del	p.Glu105AsnfsTer2	ENST00000260045
Novel disease gene candidate	Team 5 (Exomiser, model 1 at rank 1), Team 14 (TCS, model 1 at rank 2, model 2 at rank 12, model 3 at rank 13)	CAGI6_RGP_TEST_9_PROBAND	CAGI6_RGP_TEST_9_FATHER	CAGI6_RGP_TEST_9_MOTHER	Self	Male	Ashkenazi Jewish	Affected	HP:0001344 (Absent speech)|HP:0100704 (Cerebral visual impairment)|HP:0001263 (Global developmental delay)|HP:0002540 (Inability to walk)|HP:0001250 (Seizure)	<1 year	TPPP	de novo	Heterozygous	5	677749	C	A	c.311+1G>T		ENST00000360578
